# Supplementary material for: PSYCHOACOUSTICS: a comprehensive MATLAB toolbox for auditory testing
Source: Front Psychol. 2014 Jul 21;5:712. doi: 10.3389/fpsyg.2014.00712 (PMC4104800; doi:10.3389/fpsyg.2014.00712)
Supplement: Supplementary file 1 [file Presentation1.ZIP]

Archive with 205 entries (197 files):
- psychoacoustics/Defaults_MLP/
- psychoacoustics/Defaults_MLP/.DS_Store
- psychoacoustics/Defaults_MLP/AbsoluteThresholdPar_MLP.m
- psychoacoustics/Defaults_MLP/BackwardMaskingPar_MLP.m
- psychoacoustics/Defaults_MLP/DurationDiscriminationComplexTonePar_MLP.m
- psychoacoustics/Defaults_MLP/DurationDiscriminationPureTonePar_MLP.m
- psychoacoustics/Defaults_MLP/DurationDiscriminationWhiteNoisePar_MLP.m
- psychoacoustics/Defaults_MLP/EmbeddedTestTonePar_MLP.m
- psychoacoustics/Defaults_MLP/ForwardMaskingPar_MLP.m
- psychoacoustics/Defaults_MLP/GapDetectionWhiteNoisePar_MLP.m
- psychoacoustics/Defaults_MLP/GapDiscriminationWhiteNoisePar_MLP.m
- psychoacoustics/Defaults_MLP/ILD_DiscriminationPureTonePar_MLP.m
- psychoacoustics/Defaults_MLP/IntensityDiscriminationComplexTonePar_MLP.m
- psychoacoustics/Defaults_MLP/IntensityDiscriminationPureTonePar_MLP.m
- psychoacoustics/Defaults_MLP/IntensityDiscriminationWhiteNoisePar_MLP.m
- psychoacoustics/Defaults_MLP/ITD_DiscriminationPureTonePar_MLP.m
- psychoacoustics/Defaults_MLP/ITD_DiscriminationSAM_PureTonePar_MLP.m
- psychoacoustics/Defaults_MLP/lastexp.txt
- psychoacoustics/Defaults_MLP/MelodyMistuningDetectionPar_MLP.m
- psychoacoustics/Defaults_MLP/PitchChangeDetectionPar_MLP.m
- psychoacoustics/Defaults_MLP/PitchDiscriminationComplexTonePar_MLP.m
- psychoacoustics/Defaults_MLP/PitchDiscriminationPureTonePar_MLP.m
- psychoacoustics/Defaults_MLP/ProfileAnalysisPar_MLP.m
- psychoacoustics/Defaults_MLP/PulseTrainDurationDiscriminationPar_MLP.m
- psychoacoustics/Defaults_MLP/SAM_Detection_200HzPar_MLP.m
- psychoacoustics/Defaults_MLP/SAM_Detection_20HzPar_MLP.m
- psychoacoustics/Defaults_MLP/SAM_Detection_60HzPar_MLP.m
- psychoacoustics/Defaults_MLP/SAM_Detection_8HzPar_MLP.m
- psychoacoustics/Defaults_MLP/SimulataneousMaskingPar_MLP.m
- psychoacoustics/Defaults_MLP/TemporalChangeDetectionPar_MLP.m
- psychoacoustics/Defaults_MLP/TemporalOrderTonesPar_MLP.m
- psychoacoustics/Defaults_MLP/VICARIOPar_MLP.m
- psychoacoustics/Defaults_Pest/
- psychoacoustics/Defaults_Pest/.DS_Store
- psychoacoustics/Defaults_Pest/BackwardMaskingPar_Pest.m
- psychoacoustics/Defaults_Pest/DurationDiscriminationComplexTonePar_Pest.m
- psychoacoustics/Defaults_Pest/DurationDiscriminationPureTonePar_Pest.m
- psychoacoustics/Defaults_Pest/DurationDiscriminationWhiteNoisePar_Pest.m
- psychoacoustics/Defaults_Pest/EmbeddedTestTonePar_Pest.m
- psychoacoustics/Defaults_Pest/ForwardMaskingPar_Pest.m
- psychoacoustics/Defaults_Pest/GapDetectionWhiteNoisePar_Pest.m
- psychoacoustics/Defaults_Pest/GapDiscriminationWhiteNoisePar_Pest.m
- psychoacoustics/Defaults_Pest/ILD_DiscriminationPureTonePar_Pest.m
- psychoacoustics/Defaults_Pest/IntensityDiscriminationComplexTonePar_Pest.m
- psychoacoustics/Defaults_Pest/IntensityDiscriminationPureTonePar_Pest.m
- psychoacoustics/Defaults_Pest/IntensityDiscriminationWhiteNoisePar_Pest.m
- psychoacoustics/Defaults_Pest/ITD_DiscriminationPureTonePar_Pest.m
- psychoacoustics/Defaults_Pest/ITD_DiscriminationSAM_PureTonePar_Pest.m
- psychoacoustics/Defaults_Pest/lastexp.txt
- psychoacoustics/Defaults_Pest/PitchDiscriminationComplexTonePar_Pest.m
- psychoacoustics/Defaults_Pest/PitchDiscriminationPureTonePar_Pest.m
- psychoacoustics/Defaults_Pest/ProfileAnalysisPar_Pest.m
- psychoacoustics/Defaults_Pest/PulseTrainDurationDiscriminationPar_Pest.m
- psychoacoustics/Defaults_Pest/SAM_Detection_200HzPar_Pest.m
- psychoacoustics/Defaults_Pest/SAM_Detection_20HzPar_Pest.m
- psychoacoustics/Defaults_Pest/SAM_Detection_60HzPar_Pest.m
- psychoacoustics/Defaults_Pest/SAM_Detection_8HzPar_Pest.m
- psychoacoustics/Defaults_Pest/SimulataneousMaskingPar_Pest.m
- psychoacoustics/Defaults_Pest/TemporalOrderTonesPar_Pest.m
- psychoacoustics/Defaults_S/
- psychoacoustics/Defaults_S/.DS_Store
- psychoacoustics/Defaults_S/AbsoluteThresholdPar_S.m
- psychoacoustics/Defaults_S/BackwardMaskingPar_S.m
- psychoacoustics/Defaults_S/DurationDiscriminationComplexTonePar_S.m
- psychoacoustics/Defaults_S/DurationDiscriminationPureTonePar_S.m
- psychoacoustics/Defaults_S/DurationDiscriminationWhiteNoisePar_S.m
- psychoacoustics/Defaults_S/EmbeddedTestTonePar_S.m
- psychoacoustics/Defaults_S/ForwardMaskingPar_S.m
- psychoacoustics/Defaults_S/GapDetectionWhiteNoisePar_S.m
- psychoacoustics/Defaults_S/GapDiscriminationWhiteNoisePar_S.m
- psychoacoustics/Defaults_S/ILD_DiscriminationPureTonePar_S.m
- psychoacoustics/Defaults_S/IntensityDiscriminationComplexTonePar_S.m
- psychoacoustics/Defaults_S/IntensityDiscriminationPureTonePar_S.m
- psychoacoustics/Defaults_S/IntensityDiscriminationWhiteNoisePar_S.m
- psychoacoustics/Defaults_S/ITD_DiscriminationPureTonePar_S.m
- psychoacoustics/Defaults_S/ITD_DiscriminationSAM_PureTonePar_S.m
- psychoacoustics/Defaults_S/lastexp.txt
- psychoacoustics/Defaults_S/MelodyMistuningDetectionPar_S.m
- psychoacoustics/Defaults_S/PitchChangeDetectionPar_S.m
- psychoacoustics/Defaults_S/PitchDiscriminationComplexTonePar_S.m
- psychoacoustics/Defaults_S/PitchDiscriminationPureTonePar_S.m
- psychoacoustics/Defaults_S/ProfileAnalysisPar_S.m
- psychoacoustics/Defaults_S/PulseTrainDurationDiscriminationPar_S.m
- psychoacoustics/Defaults_S/SAM_Detection_200HzPar_S.m
- psychoacoustics/Defaults_S/SAM_Detection_20HzPar_S.m
- psychoacoustics/Defaults_S/SAM_Detection_60HzPar_S.m
- psychoacoustics/Defaults_S/SAM_Detection_8HzPar_S.m
- psychoacoustics/Defaults_S/SimulataneousMaskingPar_S.m
- psychoacoustics/Defaults_S/TemporalChangeDetectionPar_S.m
- psychoacoustics/Defaults_S/TemporalOrderTonesPar_S.m
- psychoacoustics/EvaluateAnswer.m
- psychoacoustics/Experiments_MLP/
- psychoacoustics/Experiments_MLP/.DS_Store
- psychoacoustics/Experiments_MLP/AbsoluteThreshold_MLP.m
- psychoacoustics/Experiments_MLP/BackwardMasking_MLP.m
- psychoacoustics/Experiments_MLP/DurationDiscriminationComplexTone_MLP.m
- psychoacoustics/Experiments_MLP/DurationDiscriminationPureTone_MLP.m
- psychoacoustics/Experiments_MLP/DurationDiscriminationWhiteNoise_MLP.m
- psychoacoustics/Experiments_MLP/EmbeddedTestTone_MLP.m
- psychoacoustics/Experiments_MLP/ForwardMasking_MLP.m
- psychoacoustics/Experiments_MLP/GapDetectionWhiteNoise_MLP.m
- psychoacoustics/Experiments_MLP/GapDiscriminationWhiteNoise_MLP.m
- psychoacoustics/Experiments_MLP/ILD_DiscriminationPureTone_MLP.m
- psychoacoustics/Experiments_MLP/IntensityDiscriminationComplexTone_MLP.m
- psychoacoustics/Experiments_MLP/IntensityDiscriminationPureTone_MLP.m
- psychoacoustics/Experiments_MLP/IntensityDiscriminationWhiteNoise_MLP.m
- psychoacoustics/Experiments_MLP/ITD_DiscriminationPureTone_MLP.m
- psychoacoustics/Experiments_MLP/ITD_DiscriminationSAM_PureTone_MLP.m
- psychoacoustics/Experiments_MLP/MelodyMistuningDetection_MLP.m
- psychoacoustics/Experiments_MLP/PitchChangeDetection_MLP.m
- psychoacoustics/Experiments_MLP/PitchDiscriminationComplexTone_MLP.m
- psychoacoustics/Experiments_MLP/PitchDiscriminationPureTone_MLP.m
- psychoacoustics/Experiments_MLP/ProfileAnalysis_MLP.m
- psychoacoustics/Experiments_MLP/PulseTrainDurationDiscrimination_MLP.m
- psychoacoustics/Experiments_MLP/SAM_Detection_200Hz_MLP.m
- psychoacoustics/Experiments_MLP/SAM_Detection_20Hz_MLP.m
- psychoacoustics/Experiments_MLP/SAM_Detection_60Hz_MLP.m
- psychoacoustics/Experiments_MLP/SAM_Detection_8Hz_MLP.m
- psychoacoustics/Experiments_MLP/SimulataneousMasking_MLP.m
- psychoacoustics/Experiments_MLP/TemporalChangeDetection_MLP.m
- psychoacoustics/Experiments_MLP/TemporalOrderTones_MLP.m
- psychoacoustics/Experiments_MLP/VICARIO_MLP.m
- psychoacoustics/Experiments_Pest/
- psychoacoustics/Experiments_Pest/.DS_Store
- psychoacoustics/Experiments_Pest/BackwardMasking_Pest.m
- psychoacoustics/Experiments_Pest/DurationDiscriminationComplexTone_Pest.m
- psychoacoustics/Experiments_Pest/DurationDiscriminationPureTone_Pest.m
- psychoacoustics/Experiments_Pest/DurationDiscriminationWhiteNoise_Pest.m
- psychoacoustics/Experiments_Pest/EmbeddedTestTone_Pest.m
- psychoacoustics/Experiments_Pest/ForwardMasking_Pest.m
- psychoacoustics/Experiments_Pest/GapDetectionWhiteNoise_Pest.m
- psychoacoustics/Experiments_Pest/GapDiscriminationWhiteNoise_Pest.m
- psychoacoustics/Experiments_Pest/ILD_DiscriminationPureTone_Pest.m
- psychoacoustics/Experiments_Pest/IntensityDiscriminationComplexTone_Pest.m
- psychoacoustics/Experiments_Pest/IntensityDiscriminationPureTone_Pest.m
- psychoacoustics/Experiments_Pest/IntensityDiscriminationWhiteNoise_Pest.m
- psychoacoustics/Experiments_Pest/ITD_DiscriminationPureTone_Pest.m
- psychoacoustics/Experiments_Pest/ITD_DiscriminationSAM_PureTone_Pest.m
- psychoacoustics/Experiments_Pest/PitchDiscriminationComplexTone_Pest.m
- psychoacoustics/Experiments_Pest/PitchDiscriminationPureTone_Pest.m
- psychoacoustics/Experiments_Pest/ProfileAnalysis_Pest.m
- psychoacoustics/Experiments_Pest/PulseTrainDurationDiscrimination_Pest.m
- psychoacoustics/Experiments_Pest/SAM_Detection_200Hz_Pest.m
- psychoacoustics/Experiments_Pest/SAM_Detection_20Hz_Pest.m
- psychoacoustics/Experiments_Pest/SAM_Detection_60Hz_Pest.m
- psychoacoustics/Experiments_Pest/SAM_Detection_8Hz_Pest.m
- psychoacoustics/Experiments_Pest/SimulataneousMasking_Pest.m
- psychoacoustics/Experiments_Pest/TemporalOrderTones_Pest.m
- psychoacoustics/Experiments_S/
- psychoacoustics/Experiments_S/.DS_Store
- psychoacoustics/Experiments_S/AbsoluteThreshold_S.m
- psychoacoustics/Experiments_S/BackwardMasking_S.m
- psychoacoustics/Experiments_S/DurationDiscriminationComplexTone_S.m
- psychoacoustics/Experiments_S/DurationDiscriminationPureTone_S.m
- psychoacoustics/Experiments_S/DurationDiscriminationWhiteNoise_S.m
- psychoacoustics/Experiments_S/EmbeddedTestTone_S.m
- psychoacoustics/Experiments_S/ForwardMasking_S.m
- psychoacoustics/Experiments_S/GapDetectionWhiteNoise_S.m
- psychoacoustics/Experiments_S/GapDiscriminationWhiteNoise_S.m
- psychoacoustics/Experiments_S/ILD_DiscriminationPureTone_S.m
- psychoacoustics/Experiments_S/IntensityDiscriminationComplexTone_S.m
- psychoacoustics/Experiments_S/IntensityDiscriminationPureTone_S.m
- psychoacoustics/Experiments_S/IntensityDiscriminationWhiteNoise_S.m
- psychoacoustics/Experiments_S/ITD_DiscriminationPureTone_S.m
- psychoacoustics/Experiments_S/ITD_DiscriminationSAM_PureTone_S.m
- psychoacoustics/Experiments_S/MelodyMistuningDetection_S.m
- psychoacoustics/Experiments_S/PitchChangeDetection_S.m
- psychoacoustics/Experiments_S/PitchDiscriminationComplexTone_S.m
- psychoacoustics/Experiments_S/PitchDiscriminationPureTone_S.m
- psychoacoustics/Experiments_S/ProfileAnalysis_S.m
- psychoacoustics/Experiments_S/PulseTrainDurationDiscrimination_S.m
- psychoacoustics/Experiments_S/SAM_Detection_200Hz_S.m
- psychoacoustics/Experiments_S/SAM_Detection_20Hz_S.m
- psychoacoustics/Experiments_S/SAM_Detection_60Hz_S.m
- psychoacoustics/Experiments_S/SAM_Detection_8Hz_S.m
- psychoacoustics/Experiments_S/SimulataneousMasking_S.m
- psychoacoustics/Experiments_S/TemporalChangeDetection_S.m
- psychoacoustics/Experiments_S/TemporalOrderTones_S.m
- psychoacoustics/Functions_MLP/
- psychoacoustics/Functions_MLP/CalculateLikelihood.m
- psychoacoustics/Functions_MLP/FindThreshold.m
- psychoacoustics/Functions_MLP/InvLogistic.m
- psychoacoustics/Functions_MLP/Logistic.m
- psychoacoustics/getkey.m
- psychoacoustics/MLP.m
- psychoacoustics/MLParameters.m
- psychoacoustics/PEST.m
- psychoacoustics/PestParameters.m
- psychoacoustics/psychoacoustics.m
- psychoacoustics/returnnum.m
- psychoacoustics/SignalFunctions/
- psychoacoustics/SignalFunctions/.DS_Store
- psychoacoustics/SignalFunctions/AddTwoSounds.m
- psychoacoustics/SignalFunctions/ApplyAmplitudeModulation.m
- psychoacoustics/SignalFunctions/AttenuateSound.m
- psychoacoustics/SignalFunctions/ConcatenateSounds.m
- psychoacoustics/SignalFunctions/GenerateEnvelope.m
- psychoacoustics/SignalFunctions/GenerateNoise.m
- psychoacoustics/SignalFunctions/GenerateSilentInterval.m
- psychoacoustics/SignalFunctions/GenerateTone.m
- psychoacoustics/SignalFunctions/ShuffleSounds.m
- psychoacoustics/Staircase.m
- psychoacoustics/StaircaseParameters.m
- psychoacoustics/whichtask.m
- psychoacoustics/WriteDataFile.m
