# Supplementary material for: PSYCHOACOUSTICS: a comprehensive MATLAB toolbox for auditory testing
Source: Front Psychol. 2014 Jul 21;5:712. doi: 10.3389/fpsyg.2014.00712 (PMC4104800; doi:10.3389/fpsyg.2014.00712)
Supplement: Supplementary file 1 [file Presentation1.ZIP › psychoacoustics/Defaults_MLP/IntensityDiscriminationWhiteNoisePar_MLP.m]

function IntensityDiscriminationWhiteNoisePar_MLP(mh)
        set(mh.beta,'String', '3');
        set(mh.nblocks,'String', '5');
        set(mh.ntrials,'String', '30');
        whichtask('nAFC',1);
        set(mh.nafcbutton,'value', 1);
        set(mh.nafc, 'String', '2');
        set(mh.hypnr,'String', '100');
        set(mh.firstmidpoint,'String', '-29.99');
        set(mh.lastmidpoint,'String', '-20');
        set(mh.startinglevel,'String', '-20');
        set(mh.logscale, 'value', 0);
