# Supplementary material for: PSYCHOACOUSTICS: a comprehensive MATLAB toolbox for auditory testing
Source: Front Psychol. 2014 Jul 21;5:712. doi: 10.3389/fpsyg.2014.00712 (PMC4104800; doi:10.3389/fpsyg.2014.00712)
Supplement: Supplementary file 1 [file Presentation1.ZIP › psychoacoustics/Defaults_MLP/PulseTrainDurationDiscriminationPar_MLP.m]

function 	PulseTrainDurationDiscriminationPar_MLP(mh)
set(mh.nblocks,'String',	5	);
set(mh.fileout,'String','data.txt');
set(mh.beta,'String',	0.5	);
set(mh.ntrials,'String',	30	);
set(mh.hypnr,'String',	100	);
set(mh.firstmidpoint,'String',	1	);
set(mh.lastmidpoint,'String',	60	);
set(mh.startinglevel,'String',	60	);
set(mh.standard,'String',	0	);
set(mh.logscale, 'value' , 	1	);
set(mh.feedback, 'value' , 	1	);
set(mh.repeatft, 'value' , 	1	);
set(mh.lambda,'String',	0	);
set(mh.SaveResults, 'value' , 	1	);
set(mh.nafcbutton, 'value' ,1); 
set(mh.nafc, 'String' , 	3	);
whichtask('nAFC',	1	);
