# Supplementary material for: PSYCHOACOUSTICS: a comprehensive MATLAB toolbox for auditory testing
Source: Front Psychol. 2014 Jul 21;5:712. doi: 10.3389/fpsyg.2014.00712 (PMC4104800; doi:10.3389/fpsyg.2014.00712)
Supplement: Supplementary file 1 [file Presentation1.ZIP › psychoacoustics/Defaults_Pest/DurationDiscriminationWhiteNoisePar_Pest.m]

function 	DurationDiscriminationWhiteNoisePar_Pest(mh)
set(mh.nblocks,'String',	5	);
set(mh.fileout,'String','data.txt');
set(mh.startinglevel,'String',	200	);
set(mh.standard,'String',	100	);
set(mh.minlevel,'String',	100	);
set(mh.nafc, 'String' , 	3	);
set(mh.feedback, 'value' , 	1	);
set(mh.p_target,'String',	0.75	);
set(mh.waldfactor,'String',	1	);
set(mh.startingstepsize,'String',	30	);
set(mh.finalstepsize,'String',	2.5	);
set(mh.maxstepsize,'String',	60	);
set(mh.SaveResults, 'value' , 	1	);
