# Supplementary material for: PSYCHOACOUSTICS: a comprehensive MATLAB toolbox for auditory testing
Source: Front Psychol. 2014 Jul 21;5:712. doi: 10.3389/fpsyg.2014.00712 (PMC4104800; doi:10.3389/fpsyg.2014.00712)
Supplement: Supplementary file 1 [file Presentation1.ZIP › psychoacoustics/Defaults_S/ProfileAnalysisPar_S.m]

function 	ProfileAnalysisPar_S(mh)
set(mh.nblocks,'String',	5	);
set(mh.fileout,'String','data.txt');
set(mh.startinglevel,'String',	20	);
set(mh.standard,'String',	-40	);
set(mh.reversals,'String',	'4 8 ');
set(mh.stepsize,'String',	'2 1.41421 ');
set(mh.NameStepsize,'String', 'Factor');
set(mh.factorbutton,'value',1	);
set(mh.TwoDownOneUp,'value',1	);
set(mh.Arithmetic,'value',1	);
set(mh.nafcbutton, 'value' ,1); 
set(mh.textnafc,'Visible','on'); 
set(mh.nafc,'Visible', 'on'); 
set(mh.nafc, 'String' , 	3	);
set(mh.reversalForthresh,'String',	8	);
set(mh.feedback, 'value' , 	1	);
set(mh.SaveResults, 'value' , 	1	);
