# Supplementary material for: PSYCHOACOUSTICS: a comprehensive MATLAB toolbox for auditory testing
Source: Front Psychol. 2014 Jul 21;5:712. doi: 10.3389/fpsyg.2014.00712 (PMC4104800; doi:10.3389/fpsyg.2014.00712)
Supplement: Supplementary file 1 [file Presentation1.ZIP › psychoacoustics/Experiments_MLP/PitchChangeDetection_MLP.m]

function [pos_ans, q] = PitchChangeDetection_MLP(std_level, var_level, nAFC)

% In this experiment the subject listens to a sequence of five tones of
% 100-ms. Tones are separated by a silent gap of 150-ms. All tones have
% identical frequency except the fourth. The frequency of the fourth tone
% is varied adaptively to find the subject's threshold. All tones are
% complex tones with three harmonics and are gated on and off with two
% 10-ms raised cosine ramps.
% - PARAMETER VARIED ADAPTIVELY: the difference in cents between varied and
% fixed tones;
% - STANDARD LEVEL: here it corresponds to variation of the fourth tone
% that is used in the catch trials.

%%% BEGINNING EXPERIMENT'S PARAMETER %%%
sf = 44100; % sample frequency in Hz
f0 = 1047; % fundamental frequency of the tone in Hz (C6)
freqs = [f0*1, f0*2, f0*3];
var_freqs = [f0*2^(var_level/1200)*1, f0*2^(var_level/1200)*2, f0*2^(var_level/1200)*3];
tone_dur = 100; % tones' duration in ms
gap_dur = 150; % duration of the silent interval between tones

% [1] %%%%%%%%%%%%%%%%%%%%%%%%%%%%%%%%%%%%%%%%%%%%%%%%
% GENERATE SOUNDS
fixed_tone = GenerateTone(sf, tone_dur, freqs);
fixed_tone = GenerateEnvelope(sf, fixed_tone);

variable_tone = GenerateTone(sf, tone_dur, var_freqs);
variable_tone = GenerateEnvelope(sf, variable_tone);

silent_gap = GenerateSilentInterval(sf, gap_dur);

variable = ConcatenateSounds(fixed_tone, silent_gap, ...
    fixed_tone, silent_gap, ...
    fixed_tone, silent_gap, ...
    variable_tone, silent_gap, ...
    fixed_tone);
standard = ConcatenateSounds(fixed_tone, silent_gap, ...
    fixed_tone, silent_gap, ...
    fixed_tone, silent_gap, ...
    fixed_tone, silent_gap, ...
    fixed_tone);

% [2] %%%%%%%%%%%%%%%%%%%%%%%%%%%%%%%%%%%%%%%%%%%%%%%%
% RANDOMIZE POSITION OF STANDARD AND VARIABLE AND SET, ACCORDINGLY, THE KEY
% THE SUBJECT HAS TO PRESS TO GIVE A CORRECT RESPONSE
if nAFC == 0
    pos_ans = 1;
    sequence = variable;
else
    [sequence, pos_ans] = ShuffleSounds(sf, standard, variable, nAFC);
end;

% [3] %%%%%%%%%%%%%%%%%%%%%%%%%%%%%%%%%%%%%%%%%%%%%%%%
% PLAY THE SOUND
sound(sequence, sf, 16);
% Snd('Play', sequence, sf);
% here I (hope to) clear the sound device
% while Snd('IsPlaying') end;

% [4] %%%%%%%%%%%%%%%%%%%%%%%%%%%%%%%%%%%%%%%%%%%%%%%%
% ASK THE QUESTION TO THE SUBJECTs
if nAFC == 0
    q = ['Is the fourth tone different in pitch ("1") or not ("0")?: '];
    % q = ['Do you perceive the fourth tone as different (y="yes"; n="no")?: '];
else
    q = ['In which position is the tone sequence with the "odd" tone? (' num2str(1:nAFC) ')?: '];
end;
