# Supplementary material for: PSYCHOACOUSTICS: a comprehensive MATLAB toolbox for auditory testing
Source: Front Psychol. 2014 Jul 21;5:712. doi: 10.3389/fpsyg.2014.00712 (PMC4104800; doi:10.3389/fpsyg.2014.00712)
Supplement: Supplementary file 1 [file Presentation1.ZIP › psychoacoustics/Experiments_MLP/TemporalChangeDetection_MLP.m]

function [pos_ans, q] = TemporalChangeDetection_MLP(std_level, var_level, nAFC)

% In this experiment the subject listens to a sequence of five tones of
% 100-ms. All tones have identical frequency. Tones are separated by a
% temporal gap. The duration of for tones 1-2 and 2-3 can be set through
% the standard level. The gap duration of tone 3-4 and 4-5 is varied
% adaptively to find the subject threshold. All tones are complex tones
% with three harmonics and are gated on and off with two 10-ms raised
% cosine ramps.
% - PARAMETER VARIED ADAPTIVELY: the duration of the gap between/within the
% 3rd-4th and 4th-5th tone;
% - STANDARD LEVEL: here it corresponds to the catch trial gap, i.e., no
% difference between the gaps.

%%% BEGINNING EXPERIMENT'S PARAMETER %%%
sf = 44100; % sample frequency in Hz
f0 = 1047; % fundamental frequency of the tone in Hz (C6)
freqs = [f0*1, f0*2, f0*3];
tone_dur = 100; % tones' duration in ms
gap_duration = 150;

% [1] %%%%%%%%%%%%%%%%%%%%%%%%%%%%%%%%%%%%%%%%%%%%%%%%
% GENERATE SOUNDS
tone = GenerateTone(sf, tone_dur, freqs);
tone = GenerateEnvelope(sf, tone);

standard_gap = GenerateSilentInterval(sf, gap_duration);
variable_gap1 = GenerateSilentInterval(sf, gap_duration+var_level);
variable_gap2 = GenerateSilentInterval(sf, gap_duration-var_level);

variable = ConcatenateSounds(tone, standard_gap, ...
    tone, standard_gap, ...
    tone, variable_gap2, ...
    tone, variable_gap1, ...
    tone);
standard = ConcatenateSounds(tone, standard_gap, ...
    tone, standard_gap, ...
    tone, standard_gap, ...
    tone, standard_gap, ...
    tone);

% [2] %%%%%%%%%%%%%%%%%%%%%%%%%%%%%%%%%%%%%%%%%%%%%%%%
% RANDOMIZE POSITION OF STANDARD AND VARIABLE AND SET, ACCORDINGLY, THE KEY
% THE SUBJECT HAS TO PRESS TO GIVE A CORRECT RESPONSE
if nAFC == 0
    pos_ans = 1;
    sequence = variable;
else
    [sequence, pos_ans] = ShuffleSounds(sf, standard, variable, nAFC);
end;

% [3] %%%%%%%%%%%%%%%%%%%%%%%%%%%%%%%%%%%%%%%%%%%%%%%%
% PLAY THE SOUND
sound(sequence, sf, 16);
% Snd('Play', sequence, sf);
% here I (hope to) clear the sound device
% while Snd('IsPlaying') end;

% [4] %%%%%%%%%%%%%%%%%%%%%%%%%%%%%%%%%%%%%%%%%%%%%%%%
% ASK THE QUESTION TO THE SUBJECTs
if nAFC == 0
    q = ['Is the rhythm of the sequence irregular ("1") or not ("0")?: '];
    % q = ['Do you perceive the fourth tone as different (y="yes"; n="no")?: '];
else
    q = ['In which position is the tone sequence with the irregular rhythm? (' num2str(1:nAFC) ')?: '];
end;
