# Supplementary material for: PSYCHOACOUSTICS: a comprehensive MATLAB toolbox for auditory testing
Source: Front Psychol. 2014 Jul 21;5:712. doi: 10.3389/fpsyg.2014.00712 (PMC4104800; doi:10.3389/fpsyg.2014.00712)
Supplement: Supplementary file 1 [file Presentation1.ZIP › psychoacoustics/Experiments_S/ITD_DiscriminationSAM_PureTone_S.m]

function [pos_ans, q] = ITD_DiscriminationSAM_Tone_S(std_level, var_level, nAFC)

% ITD discrimination for a 3500-Hz, 250-ms pure tone tone carrier modulated
% with a 50-Hz sinusoidal modulation. The modulation depth is full. The
% subject has to tell whether the leading tone of the tone pair comes from
% the left or from the right. Both tones have a certain ITD. This task is
% identical to Saberi and Green (P&P, 1997).
% - PARAMETER VARIED ADAPTIVELY: the ITD of the modulator (here it is the
% left modulator). The same ITD value is also used for the standard tone
% modulator however, with opposite sign;
% - STANDARD LEVEL: in the current experiment it has no use.

if ~nAFC
    error('Discrimination thresholds must be estimated with nAFC tasks!');
end;

%EXPERIMENT'S PARAMETER %%%
sf = 44100; % sample frequency in Hz
freq = 3500; % frequency of the tone's carrier in Hz
amp = 1; % amplitude of the sine wave
phase = 0; % phase of the carrier
ITD = 0; % ITD of the carrier

mphase = 0; % phase of the modulator
mdepth = 1; % modulation depth
mrate = 50; % modulation rate in Hz
gatedur = 2.5; % onset & offset gates duration  in ms
dur = 250; % tones' duration in ms

% [1] %%%%%%%%%%%%%%%%%%%%%%%%%%%%%%%%%%%%%%%%%%%%%%%%
% GENERATE SOUNDS
standard = GenerateTone(sf, dur, freq, amp, phase, ITD);
standard = ApplyAmplitudeModulation(sf, standard, mrate, mdepth, mphase, -var_level);
standard = GenerateEnvelope(sf, standard, gatedur);
standard = AttenuateSound(standard, -10);

variable = GenerateTone(sf, dur, freq, amp, phase, ITD);
variable = ApplyAmplitudeModulation(sf, variable, mrate, mdepth, mphase, var_level);
variable = GenerateEnvelope(sf, variable, gatedur);
variable = AttenuateSound(variable, -10);

% [2] %%%%%%%%%%%%%%%%%%%%%%%%%%%%%%%%%%%%%%%%%%%%%%%%
% RANDOMIZE POSITION OF STANDARD AND VARIABLE AND SET, ACCORDINGLY, THE KEY
% THE SUBJECT HAS TO PRESS TO GIVE A CORRECT RESPONSE
[sequence, pos_ans] = ShuffleSounds(sf, standard, variable, nAFC);

% [3] %%%%%%%%%%%%%%%%%%%%%%%%%%%%%%%%%%%%%%%%%%%%%%%%
% PLAY THE SOUND
sound(sequence, sf, 16);

% [4] %%%%%%%%%%%%%%%%%%%%%%%%%%%%%%%%%%%%%%%%%%%%%%%%
% ASK THE QUESTION TO THE SUBJECT
q = ['Which was the tone coming from the left (' num2str(1:nAFC) ')?: '];
