# Supplementary material for: PSYCHOACOUSTICS: a comprehensive MATLAB toolbox for auditory testing
Source: Front Psychol. 2014 Jul 21;5:712. doi: 10.3389/fpsyg.2014.00712 (PMC4104800; doi:10.3389/fpsyg.2014.00712)
Supplement: Supplementary file 1 [file Presentation1.ZIP › psychoacoustics/psychoacoustics.m]

function exptype = psychoacoustics()
answ=questdlg('Choose your procedure',...
    'Procedure',...
    'MLP','Staircase','Pest','MLP');
switch answ
case 'MLP'
    MLP
    case 'Staircase'
        Staircase
    case 'Pest'
        PEST
   
end
