# Supplementary material for: PSYCHOACOUSTICS: a comprehensive MATLAB toolbox for auditory testing
Source: Front Psychol. 2014 Jul 21;5:712. doi: 10.3389/fpsyg.2014.00712 (PMC4104800; doi:10.3389/fpsyg.2014.00712)
Supplement: Supplementary file 1 [file Presentation1.ZIP › psychoacoustics/SignalFunctions/GenerateSilentInterval.m]

function silence = GenerateSilentInterval(sf, dur, stereo);
%
% silence = GenerateSilentInterval(sf, dur)
% silence = GenerateSilentInterval(sf, dur, 'stereo')
%
% This function generates a silent interval or the desired duration.
% Default output is a monophonic silent interval.
%
% SF: sample frequency of the silence in Hz
% DUR: duration of the silent interval in ms
% STEREO: type stereo as a string (i.e., 'stereo') if you need a
% stereophonic silence

if nargin == 3
    silence = zeros(round(sf*(dur/1000)), 2);
elseif nargin <3
    silence = zeros(round(sf*(dur/1000)), 1);
end
